# Supplementary material for: A Systematic Review and Meta-Analysis of Supramarginal Resection versus Gross Total Resection in Glioblastoma: Can We Enhance Progression-Free Survival Time and Preserve Postoperative Safety?
Source: Cancers (Basel). 2023 Mar 15;15(6):1772. doi: 10.3390/cancers15061772 (PMC10046815; doi:10.3390/cancers15061772)
Supplement: Supplementary file 1 [file cancers-15-01772-s001.zip]

Archive with 1 entries (1 files):
- cancers-2280145-supplementary.pdf
